# Supplementary material for: Super‐Resolution Spatial Proximity Detection with Proximity‐PAINT
Source: Angew Chem Int Ed Engl. 2020 Nov 9;60(2):716–20. doi: 10.1002/anie.202009031 (PMC7839522; doi:10.1002/anie.202009031)
Supplement: Supplementary file 2 — Supplementary [file ANIE-60-716-s002.zip]

Archive with 4 entries (4 files):
- 04a.SupplementaryData1_scaffold.xlsx
- 04b.SupplementaryData2_qpP.xlsx
- 04c.SupplementaryData3_4c.xlsx
- 04d.SupplementaryData4_20nm.xlsx
